# Supplementary material for: Preparation and Application of Sulfamethoxazole-Imprinted Polymer on Solid-Phase Extraction of Pharmaceuticals from Water
Source: Polymers (Basel). 2025 Nov 30;17(23):3203. doi: 10.3390/polym17233203 (PMC12694196; doi:10.3390/polym17233203)
Supplement: Supplementary file 1 [file polymers-17-03203-s001.zip]

Archive with 1 entries (1 files):
- polymers-3985167-supplementary.pdf
